# Supplementary material for: Separation and Identification of Resveratrol Butyrate Ester Complexes and Their Bioactivity in HepG2 Cell Models
Source: Int J Mol Sci. 2021 Dec 17;22(24):13539. doi: 10.3390/ijms222413539 (PMC8703675; doi:10.3390/ijms222413539)
Supplement: Supplementary file 1 [file ijms-22-13539-s001.zip]

Archive with 1 entries (1 files):
- ijms-1493247-supplementary.pdf
